# Supplementary material for: Dynamic minimum set problem for reserve design: Heuristic solutions for large problems
Source: PLoS One. 2018 Mar 15;13(3):e0193093. doi: 10.1371/journal.pone.0193093 (PMC5854297; doi:10.1371/journal.pone.0193093)
Supplement: S2 File — All the necessary Matlab codes to run all the experiments presented in the article. (ZIP) [file pone.0193093.s005.zip]

Archive with 24 entries (21 files):
- ComparisonPresentedInTheArticle/ComparisonWithCompactness/
- ComparisonPresentedInTheArticle/ComparisonWithCompactness/ComputeOptimalWeights.m
- ComparisonPresentedInTheArticle/ComparisonWithCompactness/EstimateValue.m
- ComparisonPresentedInTheArticle/ComparisonWithCompactness/Landscape.mat
- ComparisonPresentedInTheArticle/ComparisonWithCompactness/LandscapeForBatch.mat
- ComparisonPresentedInTheArticle/ComparisonWithCompactness/main_EstimateValue.m
- ComparisonPresentedInTheArticle/ComparisonWithCompactness/README.docx
- ComparisonPresentedInTheArticle/ComparisonWithCompactness/ValueLambda_Rarity.m
- ComparisonPresentedInTheArticle/ComparisonWithCompactness/ValueLambda_Richness.m
- ComparisonPresentedInTheArticle/ComparisonWithoutCompactness/
- ComparisonPresentedInTheArticle/ComparisonWithoutCompactness/ComputeOptimalWeights.m
- ComparisonPresentedInTheArticle/ComparisonWithoutCompactness/EstimateValue.m
- ComparisonPresentedInTheArticle/ComparisonWithoutCompactness/Landscape.mat
- ComparisonPresentedInTheArticle/ComparisonWithoutCompactness/Landscape_PosCor.mat
- ComparisonPresentedInTheArticle/ComparisonWithoutCompactness/LandscapeForBatch.mat
- ComparisonPresentedInTheArticle/ComparisonWithoutCompactness/LandscapeForBatch_PositiveCor.mat
- ComparisonPresentedInTheArticle/ComparisonWithoutCompactness/main_EstimateValue.m
- ComparisonPresentedInTheArticle/ComparisonWithoutCompactness/Value_Richness.m
- ComparisonPresentedInTheArticle/ComparisonWithoutCompactness/ValueLambda_Rarity.m
- ComparisonPresentedInTheArticle/ComparisonWithoutCompactness/ValueLambda_Richness.m
- ComparisonPresentedInTheArticle/ComparisonWithPolasky/
- ComparisonPresentedInTheArticle/ComparisonWithPolasky/main_Polasky.m
- ComparisonPresentedInTheArticle/ComparisonWithPolasky/README.docx
- ComparisonPresentedInTheArticle/ComparisonWithPolasky/ValueLambda_Polasky.m
