# Supplementary material for: Dynamic minimum set problem for reserve design: Heuristic solutions for large problems
Source: PLoS One. 2018 Mar 15;13(3):e0193093. doi: 10.1371/journal.pone.0193093 (PMC5854297; doi:10.1371/journal.pone.0193093)
Supplement: S2 File — All the necessary Matlab codes to run all the experiments presented in the article. (ZIP) [file pone.0193093.s005.zip › ComparisonPresentedInTheArticle/ComparisonWithCompactness/ComputeOptimalWeights.m]

global nL S tP Ind_Lost Rmax Cost R2 mu Budget nS nP G_H1 G_H2 G_H3 G_H4 G_H5 Neighbor L_B BLM


%%%%%%%%%%%%%%%%%%%%%%%%%%%%%%%%%%%%%%%%%%%%%%%%%%%%%%%%%%%%%%%%%%%%%%%%%
%%%%%                AUGMENTED GREEDY HEURISTIC RARITY              %%%%%
%%%%%%%%%%%%%%%%%%%%%%%%%%%%%%%%%%%%%%%%%%%%%%%%%%%%%%%%%%%%%%%%%%%%%%%%%

%% We first compute the optimal set of weights

tic

%% We download an a priori simulated landscape. It just load Ind_Lost, which gives the site that are lost for any given years. 
%% If IndLost(i,j) = k, it means that during simulation number i, site j is lost at year k. Of course, if the site is reserved before, (t <= k), then the site will not be converted
%% We use a specific version of IndLost to learn the weights. We will download a new version to compute the value of the strategy and compare with the other ones. 
load LandscapeForBatch.mat


%% It is the number of simulation that are used to approximate the value of the strategy for a given set of weights. This is used for each call of the genetic algorithm. 
%% Setting nL too high will slow the weights optimization. 
nL = 20; 

%% We compute the amount of each habitat in the landscape
AllHabitat = sum(S,2);

%% G_H1 is the amount of the first habitat to be reserved. It is set to 67% of the total amount of h1
G_H1 = (67/100)*AllHabitat(1);

%% G_H2 is the amount of the second habitat to be reserved. It is set to 38.8% of the total amount of h2
G_H2 = (38.8/100)*AllHabitat(2);

%% G_H3 is the amount of the third habitat to be reserved. It is set to 26% of the total amount of h3
G_H3 = (26/100)*AllHabitat(3);

%% G_H4 is the amount of the fourth habitat to be reserved. It is set to 32% of the total amount of h4
G_H4 = (32/100)*AllHabitat(4);

%% G_H5 is the amount of the fifth habitat to be reserved. It is set to 38.8% of the total amount of h5
G_H5 = (38.8/100)*AllHabitat(5);

%% L_B is the boundary length of each site. L_B(s) is the length of the boundary of site s
L_B = zeros(length(S),1);
for i = 1:length(S)
    
    I = R{i};
    X1 = [V(I,1) , V(I,2)];
    X2 = [V(I(2:end),1) , V(I(2:end),2) ; V(I(1),1) , V(I(1),2)];
    L_B(i) = sum(sqrt((X1(:,1) - X2(:,1)).^2 + (X1(:,2) - X2(:,2)).^2));
end

%% Specify the BLM value
BLM = 500;

%% This is a the lower bound for the set of weights. We want them positive! Lbo(end) is the cost + BLM weights
LBo = zeros(6,1);
LBo(end) = 1;

%% This is the upper bound for the set of weights. We want them lower than 10 ! UB(end) is the cost + BLM weights, no constrains on this one
UB = 10.*ones(6,1);
UB(end) = Inf;

%% We set some options of the genetic algorithm. We initialized the weight to one at the beginning, i.e. we start with the common gready heuristic.
opts = gaoptimset('Display','iter','InitialPopulation',ones(1,6),'PlotFcns',@gaplotbestindiv);

%% We optimize the weights value. The optimal weights are stored in x 
%% Value Lambda rarity is the function that estimate the value of a strategy for a given set of weights
[x , fval , exitflag] = ga(@ValueLambda_Rarity,6,[],[],[],[],LBo,UB,[],[],opts);
toc

OptWeights_Rarity = x;


%%%%%%%%%%%%%%%%%%%%%%%%%%%%%%%%%%%%%%%%%%%%%%%%%%%%%%%%%%%%%%%%%%%%%%%%%
%%%%%              AUGMENTED GREEDY HEURISTIC RICHNESS              %%%%%
%%%%%%%%%%%%%%%%%%%%%%%%%%%%%%%%%%%%%%%%%%%%%%%%%%%%%%%%%%%%%%%%%%%%%%%%%


%% To compute the optimal weights just change the line 45 in order to use the ValueLambda_Richness function to optimize the weights.


[x , fval , exitflag] = ga(@ValueLambda_Richness,6,[],[],[],[],LBo,UB,[],[],opts);
OptWeights_Richness = x;
