# Supplementary material for: Dynamic minimum set problem for reserve design: Heuristic solutions for large problems
Source: PLoS One. 2018 Mar 15;13(3):e0193093. doi: 10.1371/journal.pone.0193093 (PMC5854297; doi:10.1371/journal.pone.0193093)
Supplement: S2 File — All the necessary Matlab codes to run all the experiments presented in the article. (ZIP) [file pone.0193093.s005.zip › ComparisonPresentedInTheArticle/ComparisonWithCompactness/EstimateValue.m]

function Res = EstimateValue(Options,Weights,Type)
% Input:  - Options is a structure containing all the set-up for the simulation
%         - Weights are the weights used to compute the site's value.
%         Weights(1:2) are the habitat weights and Weights(3) is the cost
%         weight
%         - Type is the type of criterion, either 'Richness' or 'Rarity'
%         
% Output :        
%         
%         - Res is a structure containin the following feilds : 
%         simulation and each time step. Nb_Reserved(mc,
%         - Obj_H1 is the ratio between the amount of reserved habitat number 1 and the desired amount. 
%         - Obj_H2 is the ratio between the amount of reserved habitat number 2 and the desired amount.
%         - Cost_Seq is the cost of the sequences. 
%         - Sequence gibves the purchasing year of each site. If Sequence(mc,s) = t, it means that site s was purchased during year t. When t = -1
%         it means that the site is not reserved. 
    

if (~isequal(Type,'Richness')) && (~isequal(Type,'Rarity'))
    
    disp('This is not a supported type of criterion')
    return
end

Res = struct('Obj_H1',zeros(1,Options.nL),'Obj_H2',zeros(1,Options.nL),'Cost_Seq',zeros(1,Options.nL),'Sequence',-ones(Options.nL,Options.nS),'Bound',zeros(1,Options.nL));

%% F_C is the weight for the cost
F_C = Weights(end);

%% F are the weights for habitat 1 and 2
F = Weights(1:5);

for mc = 1:Options.nL %% nL is the number of simulation to estimate the value of the strategy
    
    %% t is the time step, initized to 1
    t = 1;
    
    %% We set the current amount of first habitat that is reserved to 0
    R_H1 = 0;
    
    %% We set the current amount of second habitat that is reserved to 0
    R_H2 = 0;
    
    %% We set the current amount of third habitat that is reserved to 0
    R_H3 = 0;
    
    %% We set the current amount of fourth habitat that is reserved to 0
    R_H4 = 0;
    
    %% We set the current amount of fifth habitat that is reserved to 0
    R_H5 = 0;
    
    %% We initialize the sequence of reserved sites to empty set
    Seq = [];
    
    
    %% We initialize the landscape to its initial value. S(i,j) is the amount of the ith habitat in site j
    S_Simu = Options.S;
    
    %% We compute the set of non available sites. They are the site without any habitat in it
    A = sum(Options.S,1);
    Non_Avail = find(A <= 0);
    
    %% I are the indices of the available sites. 
    I = find(A>0);
    
    %% C_SR is the value of the current reserve during time t. Initialized to 0
    C_SR = 0;
    
    %% C_Remaining is the amount of money that were not used during previous years. Initialized to 0 for the moment. 
    C_Remaining = 0;
    
    %% Initialized the number of reserved sites to empty set
    NbRes = [];
    
    while (((R_H1/Options.G_H1)<1) || ((R_H2/Options.G_H2)<1) || ((R_H3/Options.G_H3)<1) || ((R_H4/Options.G_H4)<1) || ((R_H5/Options.G_H5)<1)) && (~isempty(I)) && (t<=100)% We continue to reserve until we did not reserve all the required habitats and there is available sites
        
        %% We set a test. When t > 100 there is no chance that this is a good strategy. Some time the genetic algorithm try some weights that translate into a very poor strategy. 
        %% In this case t might be greater than 100 at some point. We volontarily stop the algorithm... No need to go further, the strategy is obviously pretty bad, so we just 
        %% return the infinity. For som problem, a 100 years time frame could be acceptable. In this case, delete the test or set one for higher t
        
        %% Initialize the budget B. On the beginning it is the allocated budget during simulation number mc and time step t + money from previous years. 
        B = Options.Budget(mc,t) + C_Remaining;
        
        if isequal(Type,'Richness')
        
            %% X is the features. This is named r in the article. X(s,i) gives the feature value for site s and habitat i.
            X = zeros(Options.nS,5);
            X(:,1) = min((R_H1.*ones + S_Simu(1,:))'./Options.G_H1,1) - min(R_H1.*ones(Options.nS,1)./Options.G_H1,1);
            X(:,2) = min((R_H2.*ones + S_Simu(2,:))'./Options.G_H2,1) - min(R_H2.*ones(Options.nS,1)./Options.G_H2,1);
            X(:,3) = min((R_H3.*ones + S_Simu(3,:))'./Options.G_H3,1) - min(R_H3.*ones(Options.nS,1)./Options.G_H3,1);
            X(:,4) = min((R_H4.*ones + S_Simu(4,:))'./Options.G_H4,1) - min(R_H4.*ones(Options.nS,1)./Options.G_H4,1);
            X(:,5) = min((R_H5.*ones + S_Simu(5,:))'./Options.G_H5,1) - min(R_H5.*ones(Options.nS,1)./Options.G_H5,1);
            
            %% We compute the boundary + cost
            Bound = F_C.*(Options.Cost' + Options.BLM.*(Options.L_B - sum(Options.Neighbor(:,Seq),2)));
            
            %% In case some features are negative ... it can happen for some choice of weights
            X(X<0) = zeros;
            
            X = X./repmat(Bound,[1 , 5]);
        
        else
            
            %% X is the features. This is named r in the article. X(s,i) gives the feature value for site s and habitat i.
            X = zeros(Options.nS,5);
            X(:,1) = min((Options.G_H1-R_H1).*ones(1,size(S_Simu,2)),S_Simu(1,:))';
            X(:,2) = min((Options.G_H2-R_H2).*ones(1,size(S_Simu,2)),S_Simu(2,:))';
            X(:,3) = min((Options.G_H3-R_H3).*ones(1,size(S_Simu,2)),S_Simu(3,:))';
            X(:,4) = min((Options.G_H4-R_H4).*ones(1,size(S_Simu,2)),S_Simu(4,:))';
            X(:,5) = min((Options.G_H5-R_H5).*ones(1,size(S_Simu,2)),S_Simu(5,:))';
            
            %% We compute the boundary + cost
            Bound = F_C.*(Options.Cost' + Options.BLM.*(Options.L_B - sum(Options.Neighbor(:,Seq),2)));
            
            %% In case some features are negative ... it can happen for some choice of weights
            X(X<0) = zeros;
            
            X(:,1) = X(:,1)./(sum(S_Simu(1,:)).*Bound);
            X(:,2) = X(:,2)./(sum(S_Simu(2,:)).*Bound);
            X(:,3) = X(:,3)./(sum(S_Simu(3,:)).*Bound);
            X(:,4) = X(:,4)./(sum(S_Simu(4,:)).*Bound);
            X(:,5) = X(:,5)./(sum(S_Simu(5,:)).*Bound);
            
        end


        %% V is the value of all sites. V(s) is the value of purchasing site s
        V = X*transpose(F);

        %% For security, we set to -Infinity the value of sites that are already reserved
        V(Seq) = -Inf;
        
        %% For security, we set to -Infinity the value of sites that are already lost
        V(Non_Avail) = -Inf;
        
        %% We sort the sites's value and will purchase the one with higher value
        [Order , I] = sort(-V);
        
        %% SR is the potential sequence of sites to be purchased
        SR  = I;
        
        %% k is the indice of the candidate sites to be purchased in SR. It's 1 for the moment as the first site should be bought. 
        %% But at the end of the time step, it may be possible that only a small amount of money is available. In this case, the site with the highest value, 
        %% i.e. SR(1), might be too expensive. In this case we try buying the 2nd one... the 3rd one ... etc
        k = 1;
        
        
        %% We try reserving site as far as the set of candidate sites is not empty and we still not reached the required amount of habitat. 
        while ((k<=length(SR))&&(~isinf(Order(k)))&&(C_SR < B)) && (((R_H1/Options.G_H1)<1) || ((R_H2/Options.G_H2)<1) || ((R_H3/Options.G_H3)<1) || ((R_H4/Options.G_H4)<1) || ((R_H5/Options.G_H5)<1))
            
            %% We check that we have sufficient budget to buy the site with highest value. 
            if (C_SR + Options.Cost(SR(k))) <= B
                
                %% We buy SR(k) and stor it in the current sequence of reserved sites (Seq)
                Seq = [Seq , SR(k)];
                
                Res.Sequence(mc,SR(k)) = t;
                
                %% We update the amount of reserved habitat. 
                R_H1 = R_H1 + S_Simu(1,SR(k));
                R_H2 = R_H2 + S_Simu(2,SR(k));
                R_H3 = R_H3 + S_Simu(3,SR(k));
                R_H4 = R_H4 + S_Simu(4,SR(k));
                R_H5 = R_H5 + S_Simu(5,SR(k));
                
                %% We update the amount of money that have been used for the reserve during the current time step. 
                C_SR = C_SR + Options.Cost(SR(k));
                
                
                if isequal(Type,'Richness')
                    
                    %% X is the features. This is named r in the article. X(s,i) gives the feature value for site s and habitat i.
                    X = zeros(Options.nS,5);
                    X(:,1) = min((R_H1.*ones + S_Simu(1,:))'./Options.G_H1,1) - min(R_H1.*ones(Options.nS,1)./Options.G_H1,1);
                    X(:,2) = min((R_H2.*ones + S_Simu(2,:))'./Options.G_H2,1) - min(R_H2.*ones(Options.nS,1)./Options.G_H2,1);
                    X(:,3) = min((R_H3.*ones + S_Simu(3,:))'./Options.G_H3,1) - min(R_H3.*ones(Options.nS,1)./Options.G_H3,1);
                    X(:,4) = min((R_H4.*ones + S_Simu(4,:))'./Options.G_H4,1) - min(R_H4.*ones(Options.nS,1)./Options.G_H4,1);
                    X(:,5) = min((R_H5.*ones + S_Simu(5,:))'./Options.G_H5,1) - min(R_H5.*ones(Options.nS,1)./Options.G_H5,1);
                    
                    %% We compute the boundary + cost
                    Bound = F_C.*(Options.Cost' + Options.BLM.*(Options.L_B - sum(Options.Neighbor(:,Seq),2)));
                    
                    %% In case some features are negative ... it can happen for some choice of weights
                    X(X<0) = zeros;
                    
                    X = X./repmat(Bound,[1 , 5]);
                    
                else
                    
                    %% X is the features. This is named r in the article. X(s,i) gives the feature value for site s and habitat i.
                    X = zeros(Options.nS,5);
                    X(:,1) = min((Options.G_H1-R_H1).*ones(1,size(S_Simu,2)),S_Simu(1,:))';
                    X(:,2) = min((Options.G_H2-R_H2).*ones(1,size(S_Simu,2)),S_Simu(2,:))';
                    X(:,3) = min((Options.G_H3-R_H3).*ones(1,size(S_Simu,2)),S_Simu(3,:))';
                    X(:,4) = min((Options.G_H4-R_H4).*ones(1,size(S_Simu,2)),S_Simu(4,:))';
                    X(:,5) = min((Options.G_H5-R_H5).*ones(1,size(S_Simu,2)),S_Simu(5,:))';
                    
                    %% We compute the boundary + cost
                    Bound = F_C.*(Options.Cost' + Options.BLM.*(Options.L_B - sum(Options.Neighbor(:,Seq),2)));
                    
                    %% In case some features are negative ... it can happen for some choice of weights
                    X(X<0) = zeros;
                    
                    X(:,1) = X(:,1)./(sum(S_Simu(1,:)).*Bound);
                    X(:,2) = X(:,2)./(sum(S_Simu(2,:)).*Bound);
                    X(:,3) = X(:,3)./(sum(S_Simu(3,:)).*Bound);
                    X(:,4) = X(:,4)./(sum(S_Simu(4,:)).*Bound);
                    X(:,5) = X(:,5)./(sum(S_Simu(5,:)).*Bound);
                    
                end
                
                %% V is the value of all sites. V(s) is the value of purchasing site s
                V = X*transpose(F);
                
                V(Seq) = -Inf;
                V(Non_Avail) = -Inf;
                [Order , I] = sort(-V);
                SR  = I;
                k = 1;
            else
                
                %% If we don't have the budget for the site with highest value, let's try the next one 
                k = k + 1;
            end
        end
        
        %% Now we wan't purchase any site for this time step, so we simulate habitat lost. 
        %% Ind_Lost(mc,s) gives the year at which site s is lost during the simulation number mc.
        Lost = find(Options.Ind_Lost(mc,:) == t);
        
        %% We put the habitat to zeros for the sites that are lost. We use setdiff to protect the sites that are already reserved
        S_Simu(:,setdiff(Lost,Seq)) = zeros;       
        
        %% Update the time step ... Go to next year !
        t = t + 1;
        
        %% We update the set of non available sites
        A = sum(S_Simu,1);
        Non_Avail = find(A <= 0);
        
        %% We check if there is still some money and store it in C_Remaining if yes
        C_Remaining = B - C_SR;
        if (C_Remaining < 0)
            
            C_Remaining = 0;
        end
        
        %% Reset the cost of the current sequence to 0.
        C_SR = 0;
        
        %% We check if there is still some habitats that need to be included in the reserve, but not present anymore in the landscape.
        %% If it's the case, we set t = 1000, which will escape the loop (see the "while" at line 51).
        if (((Options.G_H1 - R_H1) > 0)&&(sum(S_Simu(1,:)) <= 0))
            t = 1000;
        end
        if (((Options.G_H2 - R_H2) > 0)&&(sum(S_Simu(2,:)) <= 0))
            t = 1000;
        end
        if (((Options.G_H3 - R_H3) > 0)&&(sum(S_Simu(3,:)) <= 0))
            t = 1000;
        end
        if (((Options.G_H4 - R_H4) > 0)&&(sum(S_Simu(4,:)) <= 0))
            t = 1000;
        end
        if (((Options.G_H5 - R_H5) > 0)&&(sum(S_Simu(5,:)) <= 0))
            t = 1000;
        end
    end
       
    %% We compute the final boundary value of the network
    Bound = sum(Options.L_B(Seq)) - sum(sum(Options.Neighbor(Seq,Seq),2));
    
    %% Now we stopped the decision process. Let's check if all the habitats have been reserved. 
    cc = 0;
    if (R_H1/Options.G_H1) >= 1
        R_H1 = Options.G_H1;
        cc = cc + 1;
    end
    if (R_H2/Options.G_H2) >= 1
        R_H2 = Options.G_H2;
        cc = cc + 1;
    end
    if (R_H3/Options.G_H3) >= 1
        R_H3 = Options.G_H3;
        cc = cc + 1;
    end
    if (R_H4/Options.G_H4) >= 1
        R_H4 = Options.G_H4;
        cc = cc + 1;
    end
    if (R_H5/Options.G_H5) >= 1
        R_H5 = Options.G_H5;
        cc = cc + 1;
    end

    if cc == 5
        Res.Cost_Seq(mc) = sum(Options.Cost(Seq));
    else
        Res.Cost_Seq(mc) = 2*sum(Options.Cost);
    end
    
    Res.Bound(mc) = Options.BLM*Bound;
    Res.Obj_H1(mc) = R_H1/Options.G_H1;
    Res.Obj_H2(mc) = R_H2/Options.G_H2;
    Res.Obj_H3(mc) = R_H3/Options.G_H3;
    Res.Obj_H4(mc) = R_H4/Options.G_H4;
    Res.Obj_H5(mc) = R_H5/Options.G_H5;
end
