# Supplementary material for: Dynamic minimum set problem for reserve design: Heuristic solutions for large problems
Source: PLoS One. 2018 Mar 15;13(3):e0193093. doi: 10.1371/journal.pone.0193093 (PMC5854297; doi:10.1371/journal.pone.0193093)
Supplement: S2 File — All the necessary Matlab codes to run all the experiments presented in the article. (ZIP) [file pone.0193093.s005.zip › ComparisonPresentedInTheArticle/ComparisonWithCompactness/main_EstimateValue.m]

%% This is the main function in order to estimate the value of each strategy

%% Start by first loading the landscape
load Landscape.mat

%% Pass the landscape configurationn and simulation set-up to the Options structure

%% We compute the amount of each habitat in the landscape
AllHabitat = sum(S,2);

%% G_H1 is the amount of the first habitat to be reserved. It is set to 67% of the total amount of h1
G_H1 = (67/100)*AllHabitat(1);

%% G_H2 is the amount of the second habitat to be reserved. It is set to 38.8% of the total amount of h2
G_H2 = (38.8/100)*AllHabitat(2);

%% G_H3 is the amount of the third habitat to be reserved. It is set to 26% of the total amount of h3
G_H3 = (26/100)*AllHabitat(3);

%% G_H4 is the amount of the fourth habitat to be reserved. It is set to 32% of the total amount of h4
G_H4 = (32/100)*AllHabitat(4);

%% G_H5 is the amount of the fifth habitat to be reserved. It is set to 38.8% of the total amount of h5
G_H5 = (38.8/100)*AllHabitat(5);

%% Set the number of simulated trajectory to estimate the strategy value. Maximum is 1000. 
nL = 1000;

%% Set the BLM value
BLM = 500;

%% L_B is the boundary length of each site. L_B(s) is the length of the boundary of site s
L_B = zeros(length(S),1);
for i = 1:length(S)
    
    I = R{i};
    X1 = [V(I,1) , V(I,2)];
    X2 = [V(I(2:end),1) , V(I(2:end),2) ; V(I(1),1) , V(I(1),2)];
    L_B(i) = sum(sqrt((X1(:,1)-X2(:,1)).^2+(X1(:,2)-X2(:,2)).^2));
end

Options = struct('nL',nL,'S',S,'G_H1',G_H1,'G_H2',G_H2,'G_H3',G_H3,'G_H4',G_H4,'G_H5',G_H5,'Budget',Budget,'Cost',Cost,...
    'Ind_Lost',Ind_Lost,'nS',size(S,2),'nP',size(S,1),'BLM',BLM,'Neighbor',Neighbor,'L_B',L_B);


%%%%%%%%%%%%%%%%%%%%%%
%% Augmented Rarity %%
%%%%%%%%%%%%%%%%%%%%%%

Res_Augm_Rarity = EstimateValue(Options,OptWeights_Rarity,'Rarity');


%%%%%%%%%%%%%%%%%%%%%%%%
%% Augmented Richness %%
%%%%%%%%%%%%%%%%%%%%%%%%

Res_Augm_Richness = EstimateValue(Options,OptWeights_Richness,'Richness');


%%%%%%%%%%%%%%%%%%%
%% Greedy Rarity %%
%%%%%%%%%%%%%%%%%%%

Res_Rarity = EstimateValue(Options,ones(1,6),'Rarity');

%%%%%%%%%%%%%%%%%%%%%
%% Greedy Richness %%
%%%%%%%%%%%%%%%%%%%%%

Res_Richness = EstimateValue(Options,ones(1,6),'Richness');


%% Show the estimated values
M_AvCost = [mean(Res_Augm_Rarity.Cost_Seq) ; mean(Res_Augm_Richness.Cost_Seq) ; mean(Res_Rarity.Cost_Seq) ; mean(Res_Richness.Cost_Seq)];
M_AvBound = [mean(Res_Augm_Rarity.Bound) ; mean(Res_Augm_Richness.Bound) ; mean(Res_Rarity.Bound) ; mean(Res_Richness.Bound)];
M_AvNbSite = [mean(sum(Res_Augm_Rarity.Sequence ~= -1,2)) ; mean(sum(Res_Augm_Richness.Sequence ~= -1,2)) ; mean(sum(Res_Rarity.Sequence ~= -1,2)) ; ...
    mean(sum(Res_Richness.Sequence ~= -1,2))];
M_AvRatioH1 = [mean(Res_Augm_Rarity.Obj_H1) ; mean(Res_Augm_Richness.Obj_H1) ; mean(Res_Rarity.Obj_H1) ; mean(Res_Richness.Obj_H1)];
M_AvRatioH2 = [mean(Res_Augm_Rarity.Obj_H2) ; mean(Res_Augm_Richness.Obj_H2) ; mean(Res_Rarity.Obj_H2) ; mean(Res_Richness.Obj_H2)];
M_AvRatioH3 = [mean(Res_Augm_Rarity.Obj_H3) ; mean(Res_Augm_Richness.Obj_H3) ; mean(Res_Rarity.Obj_H3) ; mean(Res_Richness.Obj_H3)];
M_AvRatioH4 = [mean(Res_Augm_Rarity.Obj_H4) ; mean(Res_Augm_Richness.Obj_H4) ; mean(Res_Rarity.Obj_H4) ; mean(Res_Richness.Obj_H4)];
M_AvRatioH5 = [mean(Res_Augm_Rarity.Obj_H5) ; mean(Res_Augm_Richness.Obj_H5) ; mean(Res_Rarity.Obj_H5) ; mean(Res_Richness.Obj_H5)];

clc
disp(' ============================================ Results =====================================================================')
T = table(M_AvCost,M_AvBound,M_AvCost + M_AvBound,M_AvNbSite,M_AvRatioH1,M_AvRatioH2,M_AvRatioH3,M_AvRatioH4,M_AvRatioH5,'VariableNames',{'Cost','Boundary_length','Extended_Cost','Number_Of_Reserved_Sites','Ratio_R_H1_G_H1',...
    'Ratio_R_H2_G_H2','Ratio_R_H3_G_H3','Ratio_R_H4_G_H4','Ratio_R_H5_G_H5'},'RowNames',{'Augmented_Rarity','Augmented_Richness','Greedy_Rarity','Greedy_Richness'})
    

disp('============================================================================================================================')
