# Supplementary material for: Dynamic minimum set problem for reserve design: Heuristic solutions for large problems
Source: PLoS One. 2018 Mar 15;13(3):e0193093. doi: 10.1371/journal.pone.0193093 (PMC5854297; doi:10.1371/journal.pone.0193093)
Supplement: S2 File — All the necessary Matlab codes to run all the experiments presented in the article. (ZIP) [file pone.0193093.s005.zip › ComparisonPresentedInTheArticle/ComparisonWithCompactness/ValueLambda_Rarity.m]

function Res = ValueLambda_Rarity(F)
global nL S Ind_Lost Cost Budget nS G_H1 G_H2 G_H3 G_H4 G_H5 Neighbor  L_B BLM

M_C = zeros(1,nL);

%% F_C is the weight for the cost
F_C = F(end);

%% F are the weights for habitat 1 to 5
F = F(1:5);

for mc = 1:nL %% nL is the number of simulation to estimate the value of the strategy
    
    %% t is the time step, initized to 1
    t = 1;
    
    %% We set the current amount of first habitat that is reserved to 0
    R_H1 = 0;
    
    %% We set the current amount of second habitat that is reserved to 0
    R_H2 = 0;
    
    %% We set the current amount of third habitat that is reserved to 0
    R_H3 = 0;
    
    %% We set the current amount of fourth habitat that is reserved to 0
    R_H4 = 0;
    
    %% We set the current amount of fifth habitat that is reserved to 0
    R_H5 = 0;
    
    %% We initialize the sequence of reserved sites to empty set
    Seq = [];
    
    %% We initialize the landscape to its initial value. S(i,j) is the amount of the ith habitat in site j. S_Simu will change as far as site are lost.
    S_Simu = S;
    
    %% We compute the set of non available sites. They are the site without any habitat in it
    A = sum(S,1);
    Non_Avail = find(A <= 0);
    
    %% I are the indices of the available sites. 
    I = find(A>0);
    
    %% C_SR is the value of the current reserve during time t. Initialized to 0
    C_SR = 0;
    
    %% C_Remaining is the amount of money that were not used during previous years. Initialized to 0 for the moment. 
    C_Remaining = 0;
    
    while (((R_H1/G_H1)<1) || ((R_H2/G_H2)<1) || ((R_H3/G_H3)<1) || ((R_H4/G_H4)<1) || ((R_H5/G_H5)<1)) && (~isempty(I)) && (t<=100) %% We continue to reserve until we did not reserve all the required habitats and there is available sites

        %% We also set a test. When t > 100 there is no chance that this is a good strategy. Some time the genetic algorithm try some weights that translate into a very poor strategy.
        %% In this case t might be greater than 100 at some point. We volontarily stop the algorithm... No need to go further, the strategy is obviously pretty bad, so we just
        %% return the infinity. For som problem, a 100 years time frame could be acceptable. In this case, delete the test or set one for higher t
        
        %% Initialize the budget B. On the beginning it is the allocated budget during simulation number mc and time step t + money from previous years. 
        B = Budget(mc,t) + C_Remaining;
      
        %% X is the features. This is named r in the article. X(s,i) gives the feature value for site s and habitat i. 
        X = zeros(nS,5);
        X(:,1) = min((G_H1-R_H1).*ones(1,size(S_Simu,2)),S_Simu(1,:))';
        X(:,2) = min((G_H2-R_H2).*ones(1,size(S_Simu,2)),S_Simu(2,:))';
        X(:,3) = min((G_H3-R_H3).*ones(1,size(S_Simu,2)),S_Simu(3,:))';
        X(:,4) = min((G_H4-R_H4).*ones(1,size(S_Simu,2)),S_Simu(4,:))';
        X(:,5) = min((G_H5-R_H5).*ones(1,size(S_Simu,2)),S_Simu(5,:))';
        
        %% We compute the boundary + cost 
        Bound = F_C.*(Cost' + BLM.*(L_B - sum(Neighbor(:,Seq),2)));
        
        %% In case some features are negative ... it can happen for some choice of weights
        X(X<0) = zeros;
        
        X(:,1) = X(:,1)./(sum(S_Simu(1,:)).*Bound);
        X(:,2) = X(:,2)./(sum(S_Simu(2,:)).*Bound);
        X(:,3) = X(:,3)./(sum(S_Simu(3,:)).*Bound);
        X(:,4) = X(:,4)./(sum(S_Simu(4,:)).*Bound);
        X(:,5) = X(:,5)./(sum(S_Simu(5,:)).*Bound);
        
        %% V is the value of all sites. V(s) is the value of purchasing site s
        V = X*transpose(F);

        %% For security, we set to -Infinity the value of sites that are already reserved
        V(Seq) = -Inf;
        
        %% For security, we set to -Infinity the value of sites that are already lost
        V(Non_Avail) = -Inf;
        
        %% We sort the sites's value and will purchase the one with higher value
        [Order , I] = sort(-V);
        
        %% SR is the potential sequence of sites to be purchased
        SR  = I;

        %% k is the indice of the candidate sites to be purchased in SR. It's 1 for the moment as the first site should be bought. 
        %% But at the end of the time step, it may be possible that only a small amount of money is available. In this case, the site with the highest value, 
        %% i.e. SR(1), might be too expensive. In this case we try buying the 2nd one... the 3rd one ... etc
        k = 1;
        
        %% We try reserving site as far as the set of candidate sites is not empty and we still not reached the required amount of habitat. 
        while ((k<=length(SR))&&(~isinf(Order(k)))&&(C_SR < B)) && (((R_H1/G_H1)<1) || ((R_H2/G_H2)<1) || ((R_H3/G_H3)<1) || ((R_H4/G_H4)<1) || ((R_H5/G_H5)<1))
            
            %% We check that we have sufficient budget to buy the site with highest value. 
            if (C_SR + Cost(SR(k))) <= B
                
                %% We buy SR(k) and stor it in the current sequence of reserved sites (Seq)
                Seq = [Seq , SR(k)];
                
                %% We update the amount of reserved habitat. 
                R_H1 = R_H1 + S_Simu(1,SR(k));
                R_H2 = R_H2 + S_Simu(2,SR(k));
                R_H3 = R_H3 + S_Simu(3,SR(k));
                R_H4 = R_H4 + S_Simu(4,SR(k));
                R_H5 = R_H5 + S_Simu(5,SR(k));
                
                %% We update the amount of money that have been used for the reserve during the current time step. 
                C_SR = C_SR + Cost(SR(k));
                
                %% We update the value of the sites and do it again !
                X = zeros(nS,5);
                X(:,1) = min((G_H1-R_H1).*ones(1,size(S_Simu,2)),S_Simu(1,:))';
                X(:,2) = min((G_H2-R_H2).*ones(1,size(S_Simu,2)),S_Simu(2,:))';
                X(:,3) = min((G_H3-R_H3).*ones(1,size(S_Simu,2)),S_Simu(3,:))';
                X(:,4) = min((G_H4-R_H4).*ones(1,size(S_Simu,2)),S_Simu(4,:))';
                X(:,5) = min((G_H5-R_H5).*ones(1,size(S_Simu,2)),S_Simu(5,:))';
                
                Bound = F_C.*(Cost' + BLM.*(L_B - sum(Neighbor(:,Seq),2)));
                
                X(X<0) = zeros;
                
                X(:,1) = X(:,1)./(sum(S_Simu(1,:)).*Bound);
                X(:,2) = X(:,2)./(sum(S_Simu(2,:)).*Bound);
                X(:,3) = X(:,3)./(sum(S_Simu(3,:)).*Bound);
                X(:,4) = X(:,4)./(sum(S_Simu(4,:)).*Bound);
                X(:,5) = X(:,5)./(sum(S_Simu(5,:)).*Bound);
                
                V = X*F';
                
                V(Seq) = -Inf;
                V(Non_Avail) = -Inf;
                [Order , I] = sort(-V);
                SR  = I;
                k = 1;
            else
                
                %% If we don't have the budget for the site with highest value, let's try the next one 
                k = k + 1;
            end
        end
        
        %% Now we won't purchase any site for this time step, so we simulate habitat lost. 
        %% Ind_Lost(mc,s) gives the year at which site s is lost during the simulation number mc.
        Lost = find(Ind_Lost(mc,:) == t);
        
        %% We put the habitat to zeros for the sites that are lost. We use setdiff to protect the sites that are already reserved
        S_Simu(:,setdiff(Lost,Seq)) = zeros;
        
        %% Update the time step ... Go to next year !
        t = t + 1;
        
        %% We update the set of non available sites
        A = sum(S_Simu,1);
        Non_Avail = find(A <= 0);
        
        %% We check if there is still some money and store it in C_Remaining if yes
        C_Remaining = B - C_SR;
        if C_Remaining<0
            
            C_Remaining = 0;
        end
        
        %% Reset the cost of the current sequence to 0.
        C_SR = 0;
        
        
        %% We check if there is still some habitats that need to be included in the reserve, but not present anymore in the landscape. 
        %% If it's the case, we set t = 1000, which will escape the loop (see the "while" at line 51). 
        if (((G_H1 - R_H1) > 0)&&(sum(S_Simu(1,:)) <= 0))
            t = 1000;
        end
        if (((G_H2 - R_H2) > 0)&&(sum(S_Simu(2,:)) <= 0))
            t = 1000;
        end
        if (((G_H3 - R_H3) > 0)&&(sum(S_Simu(3,:)) <= 0))
            t = 1000;
        end
        if (((G_H4 - R_H4) > 0)&&(sum(S_Simu(4,:)) <= 0))
            t = 1000;
        end
        if (((G_H5 - R_H5) > 0)&&(sum(S_Simu(5,:)) <= 0))
            t = 1000;
        end
        
    end
    
    %% We compute the final boundary value of the network
    Bound = sum(L_B(Seq)) - sum(sum(Neighbor(Seq,Seq),2));
    
    
    %% Now we stopped the decision process. Let's check if all the habitats have been reserved. 
    cc = 0;
    if (R_H1/G_H1) >= 1
        R_H1 = G_H1;
        cc = cc + 1;
    end
    if (R_H2/G_H2) >= 1
        R_H2 = G_H2;
        cc = cc + 1;
    end
    if (R_H3/G_H3) >= 1
        R_H3 = G_H3;
        cc = cc + 1;
    end
    if (R_H4/G_H4) >= 1
        R_H4 = G_H4;
        cc = cc + 1;
    end
    if (R_H5/G_H5) >= 1
        R_H5 = G_H5;
        cc = cc + 1;
    end
    if cc == 5 %% i.e., all required habitats are reserved
        M_C(mc) = sum(Cost(Seq)) + BLM*Bound;
    else
        M_C(mc) = 2*sum(Cost) + BLM*Bound;
    end
end

Res = mean(M_C);
