# Supplementary material for: Dynamic minimum set problem for reserve design: Heuristic solutions for large problems
Source: PLoS One. 2018 Mar 15;13(3):e0193093. doi: 10.1371/journal.pone.0193093 (PMC5854297; doi:10.1371/journal.pone.0193093)
Supplement: S2 File — All the necessary Matlab codes to run all the experiments presented in the article. (ZIP) [file pone.0193093.s005.zip › ComparisonPresentedInTheArticle/ComparisonWithoutCompactness/ComputeOptimalWeights.m]

global nL S tP Ind_Lost Rmax Cost R2 mu Budget nS nP G_H1 G_H2 Norm_Cost


%%%%%%%%%%%%%%%%%%%%%%%%%%%%%%%%%%%%%%%%%%%%%%%%%%%%%%%%%%%%%%%%%%%%%%%%%
%%%%%                AUGMENTED GREEDY HEURISTIC RARITY              %%%%%
%%%%%%%%%%%%%%%%%%%%%%%%%%%%%%%%%%%%%%%%%%%%%%%%%%%%%%%%%%%%%%%%%%%%%%%%%

%% We first compute the optimal set of weights

tic
c = pwd;

%% We download an a priori simulated landscape. It just load Ind_Lost, which gives the site that are lost for any given years. 
%% If IndLost(i,j) = k, it means that during simulation number i, site j is lost at year k. Of course, if the site is reserved before, (t <= k), then the site will not be converted
%% We use a specific version of IndLost to learn the weights. We will download a new version to compute the value of the strategy and compare with the other ones. 
load LandscapeForBatch.mat

%% Use this one to run the scenario where conversion probability and quantity of habitat are correlated
% load LandscapeForBatch_PositiveCor.mat 


%% It is the number of simulation that are used to approximate the value of the strategy for a given set of weights. This is used for each call of the genetic algorithm. 
%% Setting nL too high will slow the weights optimization. 
nL = 10; 

%% G_H1 is the amount of the first habitat to be reserved. It is set to 30% of the total amount of h1
G_H1 = sum(S(1,:))*0.3;

%% G_H2 is the amount of the second habitat to be reserved. It is set to 5% of the total amount of h2
G_H2 = sum(S(2,:))*0.05;

%% We normalized cost. Not sure it has a big impact... 
Norm_Cost = Cost./max(Cost);

%% This is a the lower bound for the set of weights. We want them positive!
LB = zeros(3,1);

%% This is the upper bound for the set of weights. We want them lower than 10 !
UB = 10.*ones(3,1);

%% We set some options of the genetic algorithm. We initialized the weight to one at the beginning, i.e. we start with the common gready heuristic.
opts = gaoptimset('Display','iter','InitialPopulation',[1 , 1 , 1],'PlotFcns',@gaplotbestindiv);

%% We optimize the weights value. The optimal weights are stored in x 
%% Value Lambda rarity is the function that estimate the value of a strategy for a given set of weights
[x , fval , exitflag] = ga(@ValueLambda_Rarity,3,[],[],[],[],LB,UB,[],[],opts);
toc

OptWeights_Rarity = x;


%%%%%%%%%%%%%%%%%%%%%%%%%%%%%%%%%%%%%%%%%%%%%%%%%%%%%%%%%%%%%%%%%%%%%%%%%
%%%%%              AUGMENTED GREEDY HEURISTIC RICHNESS              %%%%%
%%%%%%%%%%%%%%%%%%%%%%%%%%%%%%%%%%%%%%%%%%%%%%%%%%%%%%%%%%%%%%%%%%%%%%%%%


%% To compute the optimal weights just change the line 45 in order to use the ValueLambda_Richness function to optimize the weights.


[x , fval , exitflag] = ga(@ValueLambda_Richness,3,[],[],[],[],LB,UB,[],[],opts);
OptWeights_Richness = x;
