# Supplementary material for: Dynamic minimum set problem for reserve design: Heuristic solutions for large problems
Source: PLoS One. 2018 Mar 15;13(3):e0193093. doi: 10.1371/journal.pone.0193093 (PMC5854297; doi:10.1371/journal.pone.0193093)
Supplement: S2 File — All the necessary Matlab codes to run all the experiments presented in the article. (ZIP) [file pone.0193093.s005.zip › ComparisonPresentedInTheArticle/ComparisonWithoutCompactness/main_EstimateValue.m]

%% This is the main function in order to estimate the value of each strategy

%% Start by first loading the landscape
load Landscape.mat

%% Use this one to run the scenario where conversion probability and quantity of habitat are correlated
% load Landscape_PosCor.mat


%% Pass the landscape configurationn and simulation set-up to the Options structure

%% Set the amount of habitat 1 to be reserved. Here it's 30% of the total amount of h1
G_H1 = sum(S(1,:))*0.3;

%% Set the amount of habitat 2 to be reserved. Here it's 5% of the total amount of h1
G_H2 = sum(S(2,:))*0.05;

%% Set the number of simulated trajectory to estimate the strategy value. Maximum is 1000. 
nL = 1000;


Options = struct('nL',nL,'S',S,'G_H1',G_H1,'G_H2',G_H2,'Budget',Budget,'Cost',Cost,'Ind_Lost',Ind_Lost,'nS',size(S,2),'nP',size(S,1));


%%%%%%%%%%%%%%%%%%%%%%
%% Augmented Rarity %%
%%%%%%%%%%%%%%%%%%%%%%

Res_Augm_Rarity = EstimateValue(Options,OptWeights_Rarity,'Rarity');


%%%%%%%%%%%%%%%%%%%%%%%%
%% Augmented Richness %%
%%%%%%%%%%%%%%%%%%%%%%%%

Res_Augm_Richness = EstimateValue(Options,OptWeights_Richness,'Richness');


%%%%%%%%%%%%%%%%%%%
%% Greedy Rarity %%
%%%%%%%%%%%%%%%%%%%

Res_Rarity = EstimateValue(Options,ones(1,3),'Rarity');

%%%%%%%%%%%%%%%%%%%%%
%% Greedy Richness %%
%%%%%%%%%%%%%%%%%%%%%

Res_Richness = EstimateValue(Options,ones(1,3),'Richness');


%% Show the estimated values
M_AvCost = [mean(Res_Augm_Rarity.Cost_Seq) ; mean(Res_Augm_Richness.Cost_Seq) ; mean(Res_Rarity.Cost_Seq) ; mean(Res_Richness.Cost_Seq)];
M_AvNbSite = [mean(sum(Res_Augm_Rarity.Sequence ~= -1,2)) ; mean(sum(Res_Augm_Richness.Sequence ~= -1,2)) ; mean(sum(Res_Rarity.Sequence ~= -1,2)) ; ...
    mean(sum(Res_Richness.Sequence ~= -1,2))];
M_AvRatioH1 = [mean(Res_Augm_Rarity.Obj_H1) ; mean(Res_Augm_Richness.Obj_H1) ; mean(Res_Rarity.Obj_H1) ; mean(Res_Richness.Obj_H1)];
M_AvRatioH2 = [mean(Res_Augm_Rarity.Obj_H2) ; mean(Res_Augm_Richness.Obj_H2) ; mean(Res_Rarity.Obj_H2) ; mean(Res_Richness.Obj_H2)];

clc
disp(' ============================================ Results =====================================================================')
T = table(M_AvCost,M_AvNbSite,M_AvRatioH1,M_AvRatioH2,'VariableNames',{'Cost','Number_Of_Reserved_Sites','Ratio_R_H1_G_H1',...
    'Ratio_R_H2_G_H2'},'RowNames',{'Augmented_Rarity','Augmented_Richness','Greedy_Rarity','Greedy_Richness'})
    

disp('============================================================================================================================')
