# Supplementary material for: Dynamic minimum set problem for reserve design: Heuristic solutions for large problems
Source: PLoS One. 2018 Mar 15;13(3):e0193093. doi: 10.1371/journal.pone.0193093 (PMC5854297; doi:10.1371/journal.pone.0193093)
Supplement: S2 File — All the necessary Matlab codes to run all the experiments presented in the article. (ZIP) [file pone.0193093.s005.zip › ComparisonPresentedInTheArticle/ComparisonWithoutCompactness/Value_Richness.m]

function Value_Richness(x)
F = x(1:(end-1))';
F_C = x(end);
cd GenerateLandscape
load FirstLandscape.mat
cd ..

nL = 1000;


Simu = zeros(3,nL);

Seq_Simu = cell(nL,1);
Nb = cell(nL,1);
tic
for mc = 1:nL
    
   mc
    t = 1;
    
    
    R_H1 = 0;
    R_H2 = 0;
    Seq = [];
    
    
    S_Simu = S;
    
    A = sum(S,1);
    Non_Avail = find(A<=0);
    I = find(A>0);
    C_SR = 0;
    C_Remaining = 0;
    Pos = [];
    while (((R_H1/G_H1)<1) || ((R_H2/G_H2)<1)) && (~isempty(I))
        
        B = Budget(mc,t) + C_Remaining;
        X = zeros(nS,2);
        X(:,1) = min((R_H1.*ones + S_Simu(1,:))'./G_H1,1) - min(R_H1.*ones(nS,1)./G_H1,1);
        X(:,2) = min((R_H2.*ones + S_Simu(2,:))'./G_H2,1) - min(R_H2.*ones(nS,1)./G_H2,1);
%         X = X.*(F_C.*repmat(Norm_Cost',[1 , 2]));
        X = X./(F_C.*repmat(Cost',[1 , 2]));    

        V = X*F;
        V(Seq) = -Inf;
        V(Non_Avail) = -Inf;
        [Order , I] = sort(-V);
        
        SR  = I;
        a = [];
        k = 1;
        
        while ((k<=length(SR))&&(~isinf(Order(k)))&&(C_SR < B)) && ((((R_H1/G_H1)<1) || ((R_H2/G_H2)<1)))
            
            if (C_SR + Cost(SR(k))) <= B
                
                Seq = [Seq , SR(k)];
                R_H1 = R_H1 + S_Simu(1,SR(k));
                R_H2 = R_H2 + S_Simu(2,SR(k));
                C_SR = C_SR + Cost(SR(k));
                
                X = zeros(nS,2);
                X(:,1) = min((R_H1.*ones + S_Simu(1,:))'./G_H1,1) - min(R_H1.*ones(nS,1)./G_H1,1);
                X(:,2) = min((R_H2.*ones + S_Simu(2,:))'./G_H2,1) - min(R_H2.*ones(nS,1)./G_H2,1);
                %         X = X.*(F_C.*repmat(Norm_Cost',[1 , 2]));
                X = X./(F_C.*repmat(Cost',[1 , 2]));

                V = X*F;
                V(Seq) = -Inf;
                V(Non_Avail) = -Inf;
                [Order , I] = sort(-V);
                SR  = I;
                k = 1;
            else
                
                k = k+1;
            end
        end

            
        
        
        
        % Simulate habitat loss
        Lost = find(Ind_Lost(mc,:) == t);
        
        S_Simu(:,setdiff(Lost,Seq)) = zeros;
        t = t +1;
        A = sum(S_Simu,1);
        Non_Avail = find(A<=0);
        C_Remaining = B - C_SR; 
        if C_Remaining<0
           
            C_Remaining = 0;
        end
        C_SR = 0;
        Pos = [Pos , length(Seq)];
        
    end

    Nb{mc} = Pos;
        
    cc = 0;
    if (R_H1/G_H1) >= 1
        R_H1 = G_H1;
        cc = cc + 1;
    end
    if (R_H2/G_H2) >= 1
        R_H2 = G_H2;
        cc = cc + 1;
    end
    if cc == 2
        C_Seq = sum(Cost(Seq));
    else
        C_Seq = 2*sum(Cost);
    end
    
    
    Simu(:,mc) = [R_H1/G_H1 ;  R_H2/G_H2 ; C_Seq] ;
    Seq_Simu{mc} = Seq;     
    mean(Simu(:,1:mc),2)
end
Nb_Simu = Nb;
Res_Simu = Simu;
toc
save('Simu_Richness.mat','Nb_Simu','Res_Simu','Seq_Simu')
