# Supplementary material for: Dynamic minimum set problem for reserve design: Heuristic solutions for large problems
Source: PLoS One. 2018 Mar 15;13(3):e0193093. doi: 10.1371/journal.pone.0193093 (PMC5854297; doi:10.1371/journal.pone.0193093)
Supplement: S2 File — All the necessary Matlab codes to run all the experiments presented in the article. (ZIP) [file pone.0193093.s005.zip › ComparisonPresentedInTheArticle/ComparisonWithPolasky/main_Polasky.m]

  global nL S tP Ind_Lost Rmax Cost  mu nS nP
tic


nbSimu = 100;
V_AR = zeros(nbSimu,1);
W = zeros(nP,nbSimu);
Rang_A = [];
NbS_A = [];

for ntest = 1:nbSimu
    
    tP = 4; % Number of time step
    nL = 100; % Number of simulated trajectory to estimate value. It can be set lower to speed up the ga algorithm
    nS = 7; % Number of sites
    nP = 28; % Number of species
    
    % We use the same landscape to compare the naive myopic and the augmented
    % heuristics. Nonetheless, the weight are learned on other simulated
    % trajectories. So we re-simulate year of loss for each site, using the
    % true conversion rate.
    
    %% Simulation of urban development
    mu = 0.2.*ones + (0.7 - 0.2).*rand(1,nS); % mu is the conversion rate
    Ind_Lost = geornd(repmat(mu,[nL , 1])) + ones;% Ind_Lost(i,j) gives the year at which site j is developed, during simulated trajectory numero i
    S = zeros(nP,nS);% S is the landscape, S(i,j) is 1 if species i is
    %present in site j
    Z = rand(nP,nS); % We use the same technique as Costello
    S(Z > 0.3) = zeros;
    S(Z <= 0.3) = ones;
    save(['Landscape_' int2str(ntest) '.mat'],'S','Ind_Lost','mu')
    
    Ind_Lost = geornd(repmat(mu,[nL , 1])) + ones; % Ind_Lost(i,j) gives the year at which site j is developed, during simulated trajectory numero i   
    
    
    LB = zeros(1,nP); % Lower bound on the weight (one weight per species)
    UB = 10.*ones(1,nP); % Upper bound on the weight
    
    opts = gaoptimset('InitialPopulation',ones(1,nP)); % Specify the optimisation option. InitialPopulation is defined to all weight equal 1, meaning that we start with the naive myopic strategy.
    [x , fval , exitflag] = ga(@ValueLambda_Rarity,nP,[],[],[],[],LB,UB,[],[],opts); % x is the optimal weight
    toc
    
    W(:,ntest) = x';
    load(['Landscape_' int2str(ntest) '.mat'])
    % We load the exact same landscape that was used to compute the value of
    % the naive myopic
%     load Landscape.mat
    nL = 100; % Number of simulated trajectory to estimate value.
    V_AR(ntest) = ValueLambda_Rarity(x); % And compute the value of the augmented heuristic
end

%% Display the value of the strategy 
