# Supplementary material for: Dynamic minimum set problem for reserve design: Heuristic solutions for large problems
Source: PLoS One. 2018 Mar 15;13(3):e0193093. doi: 10.1371/journal.pone.0193093 (PMC5854297; doi:10.1371/journal.pone.0193093)
Supplement: S2 File — All the necessary Matlab codes to run all the experiments presented in the article. (ZIP) [file pone.0193093.s005.zip › ComparisonPresentedInTheArticle/ComparisonWithPolasky/ValueLambda_Polasky.m]

function [Res , Rang, NbS] = ValueLambda_Polasky
global nL S Ind_Lost nS nP mu

M_C = zeros(1,nL);
Rang = [];
NbS = [];
for mc = 1:nL
    t = 1;
    R_H = zeros(1,nP);
    Seq = [];
    
    
    S_Simu = S;
    
    A = sum(S,1);
    Non_Avail = find(A <= 0);
    I = find(A>0);
    
    while (t <= 4) && (~isempty(setdiff(1:7,union(Seq,Non_Avail))))
        
        X = S_Simu - repmat(R_H',[1 , nS]); % X is a nP by nS matrix
        X(X < 0) = zeros;

        V = F*X; % V gives the value of each site, according to the augmented heuristic

        V(Seq) = -Inf;
        V(Non_Avail) = -Inf;
        [~ , I] = sort(-V);
        
        SR  = I;

        Seq = [Seq ,SR(1)];
        R_H = R_H + S_Simu(:,SR(1))';
        R_H(R_H > 1) = 1;
        
        
        % Simulate habitat loss
        Lost = find(Ind_Lost(mc,:) == t);
        
        S_Simu(:,setdiff(Lost,Seq)) = zeros;
        t = t + 1;
        A = sum(S_Simu,1);
        Non_Avail = find(A <= 0);
    end
    NbS = [NbS , length(Seq)];
    M = 5.*ones(7,3);
    M(Seq(1),1) = 1;
    if length(Seq) >= 2
        M(Seq(2),1) = 2;
        if length(Seq) >= 3
            M(Seq(3),1) = 3;
            if length(Seq) >= 4
                M(Seq(4),1) = 4;
            end
        end
    end
    p = sum(S,1)';
    [~ , I] = sort(p);
    M(I,2) = 7:-1:1;
    [~ , I] = sort(mu');
    M(I,3) = 7:-1:1;
    Rang = [Rang ; M];
    M_C(mc) = sum(sum(S_Simu,2) > 0);
end

Res = - mean(M_C);
