# Supplementary material for: Dynamic minimum set problem for reserve design: Heuristic solutions for large problems
Source: PLoS One. 2018 Mar 15;13(3):e0193093. doi: 10.1371/journal.pone.0193093 (PMC5854297; doi:10.1371/journal.pone.0193093)
Supplement: S3 File — All the necessary Matlab codes to simulate landscape. (ZIP) [file pone.0193093.s006.zip]

Archive with 4 entries (4 files):
- LandscapeSimulation/correlation_fun.m
- LandscapeSimulation/randomfield.m
- LandscapeSimulation/README.docx
- LandscapeSimulation/SimulationOfLandscape.m
