# Supplementary material for: Dynamic minimum set problem for reserve design: Heuristic solutions for large problems
Source: PLoS One. 2018 Mar 15;13(3):e0193093. doi: 10.1371/journal.pone.0193093 (PMC5854297; doi:10.1371/journal.pone.0193093)
Supplement: S3 File — All the necessary Matlab codes to simulate landscape. (ZIP) [file pone.0193093.s006.zip › LandscapeSimulation/SimulationOfLandscape.m]

%% Set the number of habitat types
nP = 2;
%% Set the number of site under management
nS = 100;

%% Draw the center of each site randomly
X = rand(nS,2);

%% Use Voronoi diagram to determine the boundary of each site
[V , R] = voronoin(X);
mesh = X;


%%%%%%%%%%%%%%%%%%%
%% First habitat %%
%%%%%%%%%%%%%%%%%%%

%% Define the covariance structure to simulate the Gaussian random Field
corr.name = 'exp';
corr.sigma = 5;
corr.c0 = 1;

%% Simulate the Gaussian Random Field
F1 = randomfield(corr,mesh,...
            'mean', 5.*ones(size(mesh,1),1));  
        
%% Simulate the Cox log Gaussian process        
E1 = poissrnd(exp(F1));


%%%%%%%%%%%%%%%%%%%%
%% Second habitat %%
%%%%%%%%%%%%%%%%%%%%

%% Define the covariance structure to simulate the Gaussian random Field
corr.sigma = 1;
corr.c0 = 1;

%% Simulate the Gaussian Random Fiel
F2 = randomfield(corr,mesh,...
            'mean', 5.*ones(size(mesh,1),1));  
%% Simulate the Cox log Gaussian process
E2 = poissrnd(exp(F2));


%%%%%%%%%%%%%%%%%%%
%% Third habitat %%
%%%%%%%%%%%%%%%%%%%

%% Define the covariance structure to simulate the Gaussian random Field
corr.sigma = 1.5;
corr.c0 = 1;

%% Simulate the Gaussian Random Fiel
F3 = randomfield(corr,mesh,...
            'mean', 5.*ones(size(mesh,1),1));  
        
%% Simulate the Cox log Gaussian process    
E3 = poissrnd(exp(F3));


%% Normalize the amount of habitat
S = E1 + E2 + E3;

E1 = E1./S;
E2 = E2./S;
E3 = E3./S;


figure('Name','Amount of First Habitat')
hold on
for i = 1:length(R) 
if all(R{i}~=1)   % If at least one of the indices is 1, 
                  % then it is an open region and we can't 
                  % patch that.
patch(V(R{i},1),V(R{i},2),[(1-E1(i)) (1-E1(i)) (1-E1(i))]); % use color i.
% patch(V(R{i},1),V(R{i},2),[1 1 1]);
end
end
xlim([0 1])
ylim([0 1])


figure('Name','Amount of Second Habitat')
hold on
for i = 1:length(R) 
if all(R{i}~=1)   % If at least one of the indices is 1, 
                  % then it is an open region and we can't 
                  % patch that.
patch(V(R{i},1),V(R{i},2),[(1-E2(i)) (1-E2(i)) (1-E2(i))]); % use color i.
end
end
xlim([0 1])
ylim([0 1])


%% When using the Voronoi diagram, some sites (on the boundaries) have an infinite area. In the following, we only select sites with finite areas.
I = (V(:,1)<=1).*(V(:,2)<=1).*(V(:,1)>=0).*(V(:,2)>=0);
Ligne = [];
figure(3)
hold on
for i = 1:length(R)
    if all(I(R{i})==1)   % If at least one of the indices is 1,
        % then it is an open region and we can't
        % patch that.
        patch(V(R{i},1),V(R{i},2),[(1-E3(i)) (1-E3(i)) (1-E3(i))]); % use color i.
        Ligne = [Ligne , i];
    end
end

nS = length(Ligne);

Z = cell(length(Ligne),1);
for i = 1:length(Z)
    Z{i} = R{Ligne(i)};
end

E1 = E1(Ligne);
E2 = E2(Ligne);
E3 = E3(Ligne);
R = Z;

Area = zeros(length(R),4);
for i = 1:length(R)
    
    if all(R{i}~=1)
        
        Area(i,4) = polyarea(V(R{i},1),V(R{i},2));
    end 
end
Area(:,1:3) = [E1.*Area(:,4) , E2.*Area(:,4) , E3.*Area(:,4)];


%% Define the landscape matrix S. S(i,s) is the amount of habitat i for site s
S = transpose(Area(:,1:2)).*100000;

%% Cost is proportional to the amount of each habitat
Cost = sum(S).*4000;

%% Simulation of the lost probability and budget
mu = .01 + rand([1 , nS]).*(0.3-0.02); 

%% Set the number of trajectory of the budget and habitat conversion you want to simulate
NbSimus = 1000;

%% Now simulate the year at which each site is lost without protection
%% Ind_Lost(mc,s) gives the year at which site s is lost during the simulation number mc.
Ind_Lost = geornd(repmat(mu,[NbSimus , 1])) + ones;
b = binornd(1,2/3,[NbSimus , 100]);
b = b.*5000000;
[l , c] = find(b == 0);
for i = 1:length(l)

        b(l(i),c(i)) = binornd(1,.5);
        b(l(i),c(i)) = b(l(i),c(i)).*1000000 + 2000000.*ones;
end
Budget = b;


%% Compute the length of the shared boundaries between two sites. 
%% Neighbor(s1,s2) is the length of the shared boundaries between sites s1 and s2
Neighbor = zeros(length(R),length(R));
d = [];
for i = 1:length(R)
    for j = (i+1):length(R)
        I = intersect(R{i},R{j});
        if ~isempty(I)
            h = sqrt((V(I(1),1)-V(I(2),1)).^2+(V(I(1),2)-V(I(2),2)).^2);
            Neighbor(i,j) = h;
            Neighbor(j,i) = h;
        end
    end
end

%% Save the landscape if you want to test the reserve design strategies
% save('Landscape.mat' ,'Ind_Lost' ,'Budget' ,'Neighbor','Area','E1','E2','E3','R','V','S','nS','nP','mu','Cost')


%% If you want to compute the optimal weights for the augmented rarity and richness, it is important to simulate different trajectory of budget and Ind_Lost
NbSimus = 1000;
Ind_Lost = geornd(repmat(mu,[NbSimus , 1])) + ones;
b = binornd(1,2/3,[NbSimus , 100]);
b = b.*5000000;
[l , c] = find(b == 0);
for i = 1:length(l)

        b(l(i),c(i)) = binornd(1,.5);
        b(l(i),c(i)) = b(l(i),c(i)).*1000000 + 2000000.*ones;
end
Budget = b;
% save('LandscapeForBatch.mat','Ind_Lost' ,'Budget' ,'Neighbor','Area','E1','E2','E3','R','V','S','nS','nP','mu','Cost')


%% To simulate the habitat loss probability in case conversion probabilities and amount of habitat are correlated. 
mu = zeros(1,length(S));

for i = 1:length(E1)
    
    if E1(i) > 0.05
        mu(i) = .02 + rand.*(0.6-0.02); 
    else
        mu(i) = .001 + rand.*(0.1-0.001); 
    end
end
NbSimus = 1000;
Ind_Lost = geornd(repmat(mu,[NbSimus , 1])) + ones;

save('Landscape_PositiveCor.mat' ,'Ind_Lost' ,'Budget' ,'Neighbor','Area','E1','E2','E3','R','V','S','nS','nP','mu','Cost')


%% Do the same but for the algorithm that will compute the optimal set of weights. 
NbSimus = 1000;
Ind_Lost = geornd(repmat(mu,[NbSimus , 1])) + ones;
b = binornd(1,2/3,[NbSimus , 100]);
b = b.*5000000;
[l , c] = find(b == 0);
for i = 1:length(l)

        b(l(i),c(i)) = binornd(1,.5);
        b(l(i),c(i)) = b(l(i),c(i)).*1000000 + 2000000.*ones;
end
Budget = b;
save('LandscapeForBatch_PositiveCor.mat','Ind_Lost' ,'Budget' ,'Neighbor','Area','E1','E2','E3','R','V','S','nS','nP','mu','Cost')
